# Supplementary material for: miR-27b-3p Attenuates Muscle Atrophy by Targeting Cbl-b in Skeletal Muscles
Source: Biomolecules. 2022 Jan 23;12(2):191. doi: 10.3390/biom12020191 (PMC8961554; doi:10.3390/biom12020191)
Supplement: Supplementary file 1 [file biomolecules-12-00191-s001.zip]

Archive with 1 entries (1 files):
- biomolecules-1528373-supplementary.pdf
